# Supplementary material for: The Cholinergic Selectivity of FDA-Approved and Metabolite Compounds Examined with Molecular-Docking-Based Virtual Screening
Source: Molecules. 2024 May 16;29(10):2333. doi: 10.3390/molecules29102333 (PMC11124253; doi:10.3390/molecules29102333)
Supplement: Supplementary file 1 [file molecules-29-02333-s001.zip]

Archive with 1 entries (1 files):
- molecules-2998522-supplementary.pdf
